# Supplementary material for: Maternal Adipocyte Connexin43 Gap Junctions Affect Breastmilk Lactose Levels and Neonate Growth in Mice
Source: Biology (Basel). 2022 Jul 7;11(7):1023. doi: 10.3390/biology11071023 (PMC9311998; doi:10.3390/biology11071023)
Supplement: Supplementary file 1 [file biology-11-01023-s001.zip]

Archive with 1 entries (1 files):
- biology-1786328-supplementary.pdf
